# Supplementary material for: Spectrum and Clinical Interpretation of TTN Variants in Ecuadorian Patients with Heart Disease: Insights into VUS and Likely Pathogenic Variants
Source: Int J Mol Sci. 2025 Dec 10;26(24):11896. doi: 10.3390/ijms262411896 (PMC12732953; doi:10.3390/ijms262411896)
Supplement: Supplementary file 1 [file ijms-26-11896-s001.zip]

Archive with 1 entries (1 files):
- ijms-3991344-supplementary.pdf
